# Supplementary material for: Effect of Bioactive Ingredients on Urinary Excretion of Aflatoxin B1 and Ochratoxin A in Rats, as Measured by Liquid Chromatography with Fluorescence Detection
Source: Toxins (Basel). 2024 Aug 16;16(8):363. doi: 10.3390/toxins16080363 (PMC11359235; doi:10.3390/toxins16080363)
Supplement: Supplementary file 1 [file toxins-16-00363-s001.zip]

Archive with 1 entries (1 files):
- toxins-3097838-supplementary.pdf
